# Supplementary material for: Prevalence of and Risk Factors for Iron Deficiency in Twin and Singleton Newborns
Source: Nutrients. 2022 Sep 17;14(18):3854. doi: 10.3390/nu14183854 (PMC9500937; doi:10.3390/nu14183854)
Supplement: Supplementary file 1 [file nutrients-14-03854-s001.zip]

Archive with 1 entries (1 files):
- nutrients-1917684-supplementary.pdf
